# Supplementary material for: TAPB: an interventional debiasing framework for alleviating target prior bias in drug-target interaction prediction
Source: Nat Commun. 2025 Dec 2;16:10867. doi: 10.1038/s41467-025-66915-1 (PMC12675595; doi:10.1038/s41467-025-66915-1)
Supplement: Supplementary file 4 — Source Data [file 41467_2025_66915_MOESM4_ESM.xlsx]

## Sheet: Sheet1
Fig. 3
	Prior tendency	0	0.1	0.2	0.3	0.4	0.5	0.6	0.7	0.8	0.9	1
Target	Fig. 3 a	0.3941	0.0324	0.0392	0.0413	0.0192	0.0682	0.0371	0.0268	0.0358	0.02	0.2821
	Fig. 3 b	0.1694	0.1822	0.2209	0.0916	0.0626	0.1035	0.041	0.0341	0.0373	0.0281	0.012
	Fig. 3 c	0.433	0.0374	0.0374	0.0284	0.0227	0.065	0.0333	0.0292	0.026	0.0211	0.2624
	Fig. 3 d	0.2869	0.111	0.1837	0.1056	0.043	0.1016	0.0367	0.0313	0.0297	0.0313	0.0203
Drug	Fig. 3 a	0.1977	0.0166	0.0548	0.0897	0.0097	0.3836	0.0602	0.0124	0.0048	0.0004	0.1664
	Fig. 3 b	0.1704	0.0309	0.158	0.1532	0.0279	0.1829	0.0556	0.0368	0.0456	0.0143	0.1085
	Fig. 3 c	0.4181	0.0115	0.0383	0.0423	0.009	0.2026	0.0288	0.0066	0.0024	0.0004	0.2368
	Fig. 3 d	0.2247	0.015	0.1122	0.1303	0.0197	0.2027	0.0539	0.0413	0.0417	0.013	0.1283
Target	SI Fig. 3a	0.2473	0.0215	0.1478	0.0995	0.078	0.1694	0.0726	0.0403	0.0376	0.0054	0.0403
	SI Fig. 3b	0.5588	0.0016	0.0138	0.0211	0.0024	0.0292	0.0195	0.0138	0.0122	0.0041	0.3187
Drug	SI Fig. 3a	0.1471	0.1324	0.1029	0.1324	0.2059	0.1029	0.0441	0.0735	0.0441	0.0147	0
	SI Fig. 3b	0.5736	0	0	0	0	0.0027	0.0007	0	0	0	0.423
		Overall tendency		p-value
Fig. 3e	Dataset	d	t	d	t
	BindingDB-in	0.733	0.9016	1	0
	BioSNAP-in	0.7619	0.7765	0	0
	BindingDB-cross	0.8569	0.9078	0	0
	BioSNAP-cross	0.7753	0.8029	0	0
SI Fig. 3c	Davis	0.7214	0.7571	0	0
SI Fig. 3c	human	0.9984	0.9598	0	0
Fig. 6a	BioSNAP-in	AUROC	AUPRC	ACC	Sensitivity	Specificity		Fig. 6b	BindingDB-in	AUROC	AUPRC	ACC	Sensitivity	Specificity
TransformerCPI	seed=1	0.8828	0.8887	0.8176	0.8362	0.799		TransformerCPI	seed=1	0.9475	0.9333	0.8927	0.8876	0.8963
	seed=2	0.896	0.9043	0.8222	0.8028	0.8417			seed=2	0.9488	0.9346	0.8921	0.8889	0.8944
	seed=3	0.8903	0.8942	0.8134	0.7899	0.8369			seed=3	0.9503	0.9319	0.8928	0.8849	0.8984
	seed=4	0.8928	0.8976	0.8241	0.8167	0.8314			seed=4	0.9481	0.9317	0.8932	0.8758	0.9056
	seed=5	0.892	0.8947	0.8182	0.7903	0.8461			seed=5	0.9465	0.9299	0.8828	0.8684	0.9032
Moltrans	seed=1	0.8855	0.8876	0.8067	0.7935	0.8198		Moltrans	seed=1	0.9358	0.912	0.8673	0.8601	0.8724
	seed=2	0.9049	0.9123	0.8324	0.8339	0.8308			seed=2	0.9374	0.9113	0.8634	0.8692	0.8593
	seed=3	0.8994	0.9063	0.8263	0.7935	0.8592			seed=3	0.9364	0.913	0.8778	0.8721	0.8819
	seed=4	0.8884	0.8976	0.8105	0.7891	0.8319			seed=4	0.9431	0.9176	0.8727	0.9001	0.8533
	seed=5	0.889	0.8942	0.8169	0.7819	0.8519			seed=5	0.9358	0.9122	0.858	0.8822	0.841
DrugBAN	seed=1	0.9005	0.9059	0.8372	0.802	0.8725		DrugBAN	seed=1	0.963	0.9527	0.9076	0.9045	0.9098
	seed=2	0.9035	0.9118	0.844	0.79	0.898			seed=2	0.9641	0.9535	0.9087	0.9148	0.9044
	seed=3	0.9075	0.9094	0.8433	0.8268	0.8597			seed=3	0.9633	0.9533	0.9105	0.9018	0.9166
	seed=4	0.8994	0.9004	0.8383	0.8402	0.8364			seed=4	0.9631	0.9532	0.9075	0.9043	0.9098
	seed=5	0.9033	0.9071	0.84	0.8082	0.8718			seed=5	0.9628	0.951	0.9049	0.9026	0.9065
PSICHIC	seed=1	0.9229	0.9265	0.8534	0.837	0.8699		PSICHIC	seed=1	0.9455	0.9201	0.8988	0.8915	0.9039
	seed=2	0.9216	0.9228	0.8524	0.8712	0.8335			seed=2	0.9485	0.9315	0.8812	0.8859	0.8779
	seed=3	0.9163	0.9175	0.8513	0.8279	0.8747			seed=3	0.9446	0.9249	0.8871	0.8824	0.8904
	seed=4	0.9226	0.9245	0.8611	0.8581	0.8641			seed=4	0.9534	0.9375	0.8981	0.9082	0.8909
	seed=5	0.9161	0.9171	0.8534	0.8075	0.8995			seed=5	0.9475	0.9327	0.8912	0.8814	0.898
MlanDTI	seed=1	0.8985	0.9064	0.8241	0.7973	0.851		MlanDTI	seed=1	0.9443	0.9282	0.8765	0.8702	0.881
	seed=2	0.9013	0.9084	0.8298	0.8362	0.8233			seed=2	0.9416	0.9241	0.8695	0.8657	0.8722
	seed=3	0.8988	0.9068	0.8236	0.8191	0.8281			seed=3	0.9433	0.9269	0.875	0.8729	0.8765
	seed=4	0.9032	0.9096	0.832	0.8133	0.8506			seed=4	0.9416	0.924	0.8687	0.866	0.8706
	seed=5	0.9025	0.9064	0.8374	0.813	0.8619			seed=5	0.9326	0.9127	0.8487	0.8778	0.8281
TAPB	seed=1	0.9418	0.9419	0.8793	0.8617	0.8969		TAPB	seed=1	0.9634	0.9534	0.9028	0.9065	0.9003
	seed=2	0.9452	0.9464	0.8837	0.869	0.8984			seed=2	0.96	0.9485	0.899	0.9075	0.893
	seed=3	0.9401	0.9405	0.8793	0.8792	0.8794			seed=3	0.9609	0.9494	0.903	0.8891	0.9129
	seed=4	0.9465	0.9473	0.8837	0.8799	0.8874			seed=4	0.9609	0.9516	0.8973	0.9148	0.8848
	seed=5	0.942	0.9432	0.8773	0.8806	0.874			seed=5	0.9598	0.9494	0.9027	0.8778	0.9204
Fig. 6c	Davis	AUROC	AUPRC	ACC	Sensitivity	Specificity		Fig. 6d	BioSNAP-cross	AUROC	AUPRC	ACC	Sensitivity	Specificity
TransformerCPI	seed=1	0.8669	0.2618	0.7846	0.8246	0.7824		TransformerCPI	seed=1	0.5912	0.5807	0.5138	0.0421	0.9845
	seed=2	0.8636	0.2218	0.7658	0.8561	0.7611			seed=2	0.6203	0.6151	0.5626	0.153	0.9712
	seed=3	0.8257	0.1698	0.7304	0.8386	0.7246			seed=3	0.6152	0.6064	0.5559	0.1641	0.9469
	seed=4	0.815	0.1628	0.7081	0.8211	0.7021			seed=4	0.6122	0.6238	0.5482	0.1885	0.9071
	seed=5	0.8379	0.1924	0.6986	0.8421	0.691			seed=5	0.5838	0.5683	0.5216	0.0532	0.9889
Moltrans	seed=1	0.9058	0.3897	0.8485	0.8278	0.8496		Moltrans	seed=1	0.6159	0.6278	0.5893	0.3311	0.8498
	seed=2	0.8992	0.334	0.8208	0.851	0.8192			seed=2	0.633	0.6178	0.6094	0.6289	0.5897
	seed=3	0.9052	0.3101	0.7857	0.8974	0.7797			seed=3	0.6363	0.6454	0.6094	0.5422	0.6771
	seed=4	0.8862	0.3377	0.8063	0.8344	0.8048			seed=4	0.6428	0.6519	0.6205	0.7044	0.5359
	seed=5	0.9033	0.3322	0.7477	0.9139	0.7389			seed=5	0.6248	0.6174	0.5938	0.5956	0.5919
DrugBAN	seed=1	0.8903	0.2958	0.8608	0.7756	0.8653		DrugBAN	seed=1	0.6651	0.7089	0.6395	0.4593	0.8208
	seed=2	0.8884	0.3119	0.7832	0.8746	0.7784			seed=2	0.6974	0.7278	0.6593	0.5385	0.781
	seed=3	0.8826	0.3546	0.7817	0.8515	0.778			seed=3	0.6908	0.7153	0.6505	0.5648	0.7367
	seed=4	0.8829	0.3133	0.8117	0.8218	0.8111			seed=4	0.6699	0.7235	0.6593	0.4879	0.8319
	seed=5	0.8903	0.2958	0.8608	0.7756	0.8653			seed=5	0.7031	0.7329	0.6615	0.5648	0.7588
PSICHIC	seed=1	0.9159	0.3934	0.8069	0.9109	0.8013		PSICHIC	seed=1	0.762	0.7753	0.71	0.7275	0.6925
	seed=2	0.9035	0.3384	0.8566	0.835	0.8577			seed=2	0.7856	0.774	0.7343	0.7385	0.7301
	seed=3	0.9114	0.3773	0.8601	0.8449	0.8609			seed=3	0.7596	0.7785	0.6968	0.622	0.7721
	seed=4	0.913	0.3476	0.8584	0.8581	0.8584			seed=4	0.792	0.795	0.7387	0.7033	0.7743
	seed=5	0.9158	0.3735	0.8599	0.8614	0.8598			seed=5	0.7892	0.8054	0.742	0.6835	0.8009
MlanDTI	seed=1	0.8707	0.3069	0.8122	0.7987	0.8129		MlanDTI	seed=1	0.7496	0.7824	0.6935	0.589	0.7987
	seed=2	0.867	0.2933	0.8004	0.8053	0.8001			seed=2	0.7406	0.778	0.6913	0.5385	0.8451
	seed=3	0.8751	0.3099	0.7945	0.8218	0.7931			seed=3	0.7374	0.7741	0.6825	0.5253	0.8407
	seed=4	0.8676	0.2972	0.7721	0.8317	0.7689			seed=4	0.7507	0.782	0.7045	0.5846	0.8252
	seed=5	0.8746	0.3143	0.8127	0.8119	0.8127			seed=5	0.7279	0.7598	0.6759	0.6176	0.7345
TAPB	seed=1	0.9383	0.451	0.8806	0.8614	0.8816		TAPB	seed=1	0.7907	0.8011	0.7255	0.6813	0.7699
	seed=2	0.9242	0.4219	0.8523	0.8647	0.8516			seed=2	0.7835	0.7942	0.731	0.6154	0.8473
	seed=3	0.9358	0.4354	0.8647	0.868	0.8646			seed=3	0.7923	0.7955	0.7343	0.589	0.8805
	seed=4	0.9373	0.4544	0.8623	0.8746	0.8616			seed=4	0.8014	0.8066	0.7508	0.7209	0.781
	seed=5	0.9309	0.4375	0.8425	0.8845	0.8402			seed=5	0.7882	0.8004	0.7189	0.7714	0.6659
Fig. 6e	BindingDB-cross	AUROC	AUPRC	ACC	Sensitivity	Specificity		Fig. 6f	human	AUROC	AUPRC	ACC	Sensitivity	Specificity
TransformerCPI	seed=1	0.526	0.4776	0.4715	0.0168	0.9952		TransformerCPI	seed=1	0.8361	0.7933	0.7829	0.7355	0.8187
	seed=2	0.544	0.4878	0.4761	0.0305	0.9891			seed=2	0.8219	0.7613	0.7616	0.8099	0.725
	seed=3	0.591	0.5415	0.5014	0.1168	0.9442			seed=3	0.7957	0.7611	0.7402	0.6446	0.8125
	seed=4	0.5062	0.4802	0.4766	0.0295	0.9915			seed=4	0.8349	0.7618	0.7651	0.8182	0.725
	seed=5	0.5516	0.5159	0.467	0.0063	0.9976			seed=5	0.8657	0.8213	0.79	0.843	0.75
Moltrans	seed=1	0.5874	0.5373	0.5845	0.3701	0.77		Moltrans	seed=1	0.8198	0.7703	0.7829	0.678	0.8495
	seed=2	0.5784	0.5319	0.5552	0.7245	0.4086			seed=2	0.804	0.7687	0.7599	0.735	0.7754
	seed=3	0.627	0.5653	0.6132	0.5291	0.6859			seed=3	0.8331	0.7751	0.7763	0.775	0.7772
	seed=4	0.5713	0.511	0.5569	0.7403	0.3981			seed=4	0.8286	0.7938	0.7763	0.6975	0.827
	seed=5	0.6609	0.6254	0.6014	0.824	0.4086			seed=5	0.8193	0.78	0.7697	0.75	0.7826
DrugBAN	seed=1	0.6195	0.5828	0.6037	0.4492	0.7377		DrugBAN	seed=1	0.8461	0.7765	0.7717	0.7603	0.7789
	seed=2	0.6368	0.6161	0.6009	0.408	0.7681			seed=2	0.8247	0.7669	0.7717	0.7438	0.7895
	seed=3	0.5218	0.4819	0.5104	0.7651	0.2896			seed=3	0.8098	0.7154	0.6945	0.9174	0.5526
	seed=4	0.6271	0.5854	0.597	0.6538	0.5477			seed=4	0.8138	0.7458	0.7363	0.7851	0.7053
	seed=5	0.5986	0.5852	0.5846	0.431	0.7177			seed=5	0.8473	0.7763	0.7781	0.8017	0.7632
PSICHIC	seed=1	0.6184	0.5703	0.5891	0.891	0.3274		PSICHIC	seed=1	0.8692	0.7754	0.8103	0.843	0.7895
	seed=2	0.6369	0.61	0.5975	0.6336	0.5645			seed=2	0.8899	0.8181	0.8039	0.8347	0.7842
	seed=3	0.6457	0.6075	0.6065	0.8366	0.4071			seed=3	0.8943	0.8444	0.8264	0.7769	0.8579
	seed=4	0.5527	0.5286	0.5273	0.9564	0.1553			seed=4	0.8794	0.8323	0.8328	0.7521	0.8842
	seed=5	0.6421	0.5813	0.6172	0.5775	0.6516			seed=5	0.9025	0.8237	0.8585	0.8512	0.8632
MlanDTI	seed=1	0.6263	0.5834	0.5908	0.9262	0.3001		MlanDTI	seed=1	0.8638	0.7951	0.8039	0.8182	0.7947
	seed=2	0.6745	0.5856	0.6425	0.8462	0.4659			seed=2	0.8675	0.8117	0.8006	0.8264	0.7842
	seed=3	0.6688	0.6259	0.6116	0.7785	0.4669			seed=3	0.8627	0.7901	0.8167	0.8264	0.8105
	seed=4	0.7171	0.6861	0.6549	0.7167	0.6013			seed=4	0.8819	0.8204	0.8392	0.7273	0.9105
	seed=5	0.703	0.6705	0.6329	0.8729	0.425			seed=5	0.8702	0.8055	0.8232	0.7273	0.8842
TAPB	seed=1	0.6853	0.6376	0.6419	0.6126	0.6674		TAPB	seed=1	0.8755	0.8234	0.791	0.7934	0.7895
	seed=2	0.6577	0.5937	0.6268	0.7119	0.553			seed=2	0.8261	0.7594	0.7685	0.7603	0.7737
	seed=3	0.6641	0.6298	0.6341	0.5218	0.7314			seed=3	0.864	0.8005	0.7653	0.8678	0.7
	seed=4	0.6986	0.6701	0.6442	0.7446	0.5572			seed=4	0.8359	0.7752	0.7492	0.8512	0.6842
	seed=5	0.6731	0.6074	0.6043	0.9346	0.3179			seed=5	0.8405	0.7598	0.7621	0.8017	0.7368
Fig. 7a		AUROC	AUPRC		Fig. 7b		AUROC	AUPRC		Fig. 7c		AUROC	AUPRC
TAPB-CNN	seed=1	0.8996	0.3505		TAPB-CNN	seed=1	0.6481	0.6481		TAPB-CNN	seed=1	0.6372	0.5472
	seed=2	0.8944	0.3291			seed=2	0.6475	0.6415			seed=2	0.6092	0.5856
	seed=3	0.8969	0.31			seed=3	0.6344	0.6131			seed=3	0.6585	0.6101
	seed=4	0.8907	0.2959			seed=4	0.662	0.6484			seed=4	0.5454	0.4905
	seed=5	0.8978	0.3563			seed=5	0.6616	0.6651			seed=5	0.6595	0.6087
TAPB-BASE	seed=1	0.9107	0.3557		TAPB-BASE	seed=1	0.7536	0.7622		TAPB-BASE	seed=1	0.6714	0.6119
	seed=2	0.9089	0.3593			seed=2	0.7439	0.7581			seed=2	0.6572	0.6027
	seed=3	0.9042	0.301			seed=3	0.7517	0.7607			seed=3	0.6513	0.5578
	seed=4	0.9161	0.3593			seed=4	0.7396	0.7485			seed=4	0.648	0.5873
	seed=5	0.9176	0.3502			seed=5	0.7514	0.771			seed=5	0.6549	0.5898
TAPB-R	seed=1	0.9203	0.3544		TAPB-R	seed=1	0.78	0.7809		TAPB-R	seed=1	0.6857	0.6301
	seed=2	0.9232	0.3792			seed=2	0.7816	0.7914			seed=2	0.6584	0.6009
	seed=3	0.9218	0.4308			seed=3	0.7936	0.8028			seed=3	0.6587	0.6176
	seed=4	0.9141	0.3641			seed=4	0.7676	0.7811			seed=4	0.6763	0.6155
	seed=5	0.9288	0.4359			seed=5	0.781	0.788			seed=5	0.6664	0.5922
TAPB-RM	seed=1	0.9262	0.4391		TAPB-RM	seed=1	0.7805	0.7949		TAPB-RM	seed=1	0.6789	0.6124
	seed=2	0.9248	0.4362			seed=2	0.7962	0.8035			seed=2	0.6611	0.5973
	seed=3	0.9217	0.4086			seed=3	0.7741	0.7826			seed=3	0.655	0.595
	seed=4	0.9228	0.4125			seed=4	0.7773	0.7897			seed=4	0.6832	0.6457
	seed=5	0.9223	0.4067			seed=5	0.7807	0.7838			seed=5	0.6784	0.6414
TAPB-RM-BA	seed=1	0.9233	0.3774		TAPB-RM-BA	seed=1	0.7815	0.7993		TAPB-RM-BA	seed=1	0.6598	0.6106
	seed=2	0.9276	0.3946			seed=2	0.7688	0.786			seed=2	0.662	0.6101
	seed=3	0.9238	0.4437			seed=3	0.7813	0.7931			seed=3	0.6909	0.6375
	seed=4	0.926	0.4107			seed=4	0.7895	0.7903			seed=4	0.6688	0.5949
	seed=5	0.9277	0.4246			seed=5	0.8008	0.8071			seed=5	0.6827	0.6123
TAPB-RM-CAM	seed=1	0.9261	0.4435		TAPB-RM-CAM	seed=1	0.7974	0.8022		TAPB-RM-CAM	seed=1	0.6625	0.5837
	seed=2	0.9252	0.4433			seed=2	0.7936	0.7947			seed=2	0.6667	0.6042
	seed=3	0.9313	0.428			seed=3	0.7808	0.7908			seed=3	0.6746	0.6032
	seed=4	0.9269	0.4363			seed=4	0.7934	0.8107			seed=4	0.6651	0.6016
	seed=5	0.9265	0.4551			seed=5	0.7882	0.7942			seed=5	0.6706	0.6093
TAPB-FULL	seed=1	0.9383	0.451		TAPB-FULL	seed=1	0.7907	0.8011		TAPB-FULL	seed=1	0.6853	0.6376
	seed=2	0.9242	0.4219			seed=2	0.7835	0.7942			seed=2	0.6577	0.5937
	seed=3	0.9358	0.4354			seed=3	0.7923	0.7955			seed=3	0.6641	0.6298
	seed=4	0.9373	0.4544			seed=4	0.8014	0.8066			seed=4	0.6986	0.6701
	seed=5	0.9309	0.4375			seed=5	0.7882	0.8004			seed=5	0.6731	0.6074
Fig. 7d		AUROC	AUPRC
TransformerCPI	seed=1	0.5906	0.5862
	seed=2	0.6071	0.5936
	seed=3	0.5963	0.5969
	seed=4	0.6229	0.6132
	seed=5	0.5959	0.5869
CPI W/ Random	seed=1	0.6846	0.696
	seed=2	0.6981	0.7103
	seed=3	0.6878	0.7115
	seed=4	0.6926	0.7033
	seed=5	0.6832	0.6987
DrugBAN	seed=1	0.5767	0.5721
	seed=2	0.6167	0.6306
	seed=3	0.6246	0.6216
	seed=4	0.6245	0.6321
	seed=5	0.594	0.6017
DrugBAN w/Random	seed=1	0.6191	0.6041
	seed=2	0.5949	0.5964
	seed=3	0.6318	0.6234
	seed=4	0.6222	0.6128
	seed=5	0.6379	0.6363
SI Fig.1a
	Confounder dict sizeAUROC	seed1	seed2	seed3	seed4	seed5
	size=2	0.7726	0.767	0.778	0.7751	0.7811
	size=4	0.7945	0.779	0.7854	0.7822	0.7846
	size=8	0.7907	0.7835	0.7923	0.8014	0.7882
	size=16	0.78	0.7816	0.7936	0.7676	0.781
	Confounder dict sizeAUPRC	seed1	seed2	seed3	seed4	seed5
	size=2	0.7887	0.7891	0.7931	0.7823	0.7975
	size=4	0.8165	0.8011	0.7948	0.8018	0.8004
	size=8	0.8011	0.7942	0.7955	0.8066	0.8004
	size=16	0.7809	0.7914	0.8028	0.7811	0.788
SI Fig.1b
	Target random drop rate AUROC	seed1	seed2	seed3	seed4	seed5
	rate=0	0.741	0.7441	0.726	0.7411	0.7224
	rate=0.3	0.7729	0.7738	0.7701	0.7947	0.7834
	rate=0.5	0.768	0.7916	0.7726	0.7888	0.7873
	rate=0.7	0.7907	0.7835	0.7923	0.8014	0.7882
	rate=0.9	0.788	0.7802	0.794	0.782	0.7783
	Target random drop rateAUPRC	seed1	seed2	seed3	seed4	seed5
	rate=0	0.7531	0.7541	0.7504	0.7658	0.7429
	rate=0.3	0.7916	0.7917	0.7751	0.7938	0.7974
	rate=0.5	0.7774	0.7939	0.7902	0.8143	0.8071
	rate=0.7	0.8011	0.7942	0.7955	0.8066	0.8004
	rate=0.9	0.8	0.7961	0.8132	0.7933	0.7885
SI Fig.1c
	Mutation rate AUROC	seed1	seed2	seed3	seed4	seed5
	rate=0	0.7925	0.7833	0.7705	0.79	0.7709
	rate=0.2	0.7907	0.7835	0.7923	0.8014	0.7882
	rate=0.4	0.8017	0.8046	0.7982	0.7873	0.7798
	rate=0.6	0.7865	0.7838	0.7972	0.7884	0.7791
	rate=0.8	0.7688	0.7661	0.7475	0.7438	0.768
	Mutation rate AUPRC	seed1	seed2	seed3	seed4	seed5
	rate=0	0.8002	0.7933	0.7733	0.799	0.7814
	rate=0.2	0.8011	0.7942	0.7955	0.8066	0.8004
	rate=0.4	0.8112	0.815	0.797	0.8011	0.7971
	rate=0.6	0.7939	0.8025	0.7939	0.7944	0.7912
	rate=0.8	0.7798	0.7723	0.7707	0.7635	0.7709
